# Supplementary material for: A ClearSee-Based Clearing Protocol for 3D Visualization of Arabidopsis thaliana Embryos
Source: Plants (Basel). 2021 Jan 20;10(2):190. doi: 10.3390/plants10020190 (PMC7909245; doi:10.3390/plants10020190)
Supplement: Supplementary file 1 [file plants-10-00190-s001.zip]

Archive with 2 entries (2 files):
- Supplementary_Movie_S1.avi
- Supplementary_Table_S1.xlsx
