# Supplementary material for: A ClearSee-Based Clearing Protocol for 3D Visualization of Arabidopsis thaliana Embryos
Source: Plants (Basel). 2021 Jan 20;10(2):190. doi: 10.3390/plants10020190 (PMC7909245; doi:10.3390/plants10020190)
Supplement: Supplementary file 1 [file plants-10-00190-s001.zip › Supplementary_Table_S1.xlsx]

## Sheet: Supplementary_Table_S2
Supplementary Table S1. Primers used in this study
Primer name	Sequence
H2B_F	AAAAAGCAGGCTTGATGGCGAAGGCAGATAAGAAAC
H2B_R	AGAAAGCTGGGTTCTAAGAACTCGTAAACTTCGTAACC
attB1	GGGGACAAGTTTGTACAAAAAAGCAGGCT
attB2	GGGGACCACTTTGTACAAGAAAGCTGGGT
H2B_entry_F	ACCGCCAGATCCCCCAGAACTCGTAAACTTCG
H2B_entry_R	TGAAACCCAGCTTTCTTGTACAAAGTTGGC
mScarlet_F	GGGGGATCTGGCGGTATGGTGAGCAAGGGCGAGGC
mScarlet_R	GAAAGCTGGGTTTCACTTGTACAGCTCGTCCATGC
H2B_mScarlet_0343_F	TTCTTCTTGTGCCGACATGGCGAAGGCAGATAAGAA
H2B_mScarlet_0343_R	CGCATGGCGAGGATCCTCACTTGTACAGCTCGTCCA
